# Supplementary material for: Network Bursts in 3D Neuron Clusters Cultured on Microcontact-Printed Substrates
Source: Micromachines (Basel). 2023 Aug 31;14(9):1703. doi: 10.3390/mi14091703 (PMC10534818; doi:10.3390/mi14091703)
Supplement: Supplementary file 1 [file micromachines-14-01703-s001.zip]

Archive with 3 entries (3 files):
- Movie S1.mp4
- Movie S2.mp4
- Supplementary materials.pdf
